# Supplementary material for: The prevalence of immunoglobulin A nephropathy in the European Union and the impact of the COVID-19 pandemic: an estimation approach utilizing the kidney biopsy frequency
Source: Clin Kidney J. 2025 Feb 28;18(4):sfaf068. doi: 10.1093/ckj/sfaf068 (PMC11997654; doi:10.1093/ckj/sfaf068)
Supplement: sfaf068_Supplemental_Files [file sfaf068_supplemental_files.zip]

Archive with 3 entries (3 files):
- Supplement1_13Dec2024.docx
- Supplement2_13Dec2024.xls
- Supplement3_13Dec2024.docx
