# Supplementary material for: The prevalence of immunoglobulin A nephropathy in the European Union and the impact of the COVID-19 pandemic: an estimation approach utilizing the kidney biopsy frequency
Source: Clin Kidney J. 2025 Feb 28;18(4):sfaf068. doi: 10.1093/ckj/sfaf068 (PMC11997654; doi:10.1093/ckj/sfaf068)
Supplement: sfaf068_Supplemental_Files [file sfaf068_supplemental_files.zip › Supplement2_13Dec2024.xls]

## Sheet: data
Reference	Inclusion	Country	Decade	n_years	n_IgAN	n_biopsies	Denominator	Denominator_source	Biopsy_rate	Biopsy_source	Percent_IgAN	IgAN_incidence	Derivation	Input_prevalence	Disease_duration	Population	Reason_exclusion	Ddur_Sens1	Ddur_Sens2	Input_regression	Input_covid	Comment	HAQI	Regression	Biopsy_rate_sens3	Biopsy_rate_sens4	IgAN_incidence_sens3	IgAN_incidence_sens4	IgAN_prevalence	IgAN_prevalence_sens1	IgAN_prevalence_sens2	IgAN_prevalence_sens3	IgAN_prevalence_sens4	Prevalence_weighted	Prevalence_weighted_sens1	Prevalence_weighted_sens2	Prevalence_weighted_sens3	Prevalence_weighted_sens4
Hanko2009a	1	UK	80s						0.202			0.034		0						1	0		hh	1	0.202	0.202	0.034	0.034
Simon2004a	1	FR	80s						1.7			0.28		0						1	0	reported prevalence from paper excluded due to uncertainties about calculation	hh	1	1.7	1.7	0.28	0.28
VanPaassen2004a	1	NL	80s	14	64	614	829352	CBS	0.528812			0.0551205		0						1	0	Time periods not consistent between tables and text, assumed table is correct	hh	1	0.528812	0.528812	0.0551205	0.0551205
Brazdziute2015a	1	LT	90s	6	104	606	3660000	Brazdziute2015	0.275956			0.0473588		0						1	0		ml	1	0.275956	0.275956	0.0473588	0.0473588
Hanko2009b	1	UK	90s						0.386			0.071		0						1	0		hh	1	0.386	0.386	0.071	0.071
Maixnerova2015a	1	CZ	90s	1	97.645		10333587	TheWorldBank2024	0.441			0.0944928		0						1	0	estimate for 1994. Number of IgAN cases calculated by multiplying% of IgAN cases among n primary GN in respective year	mh	1	0.441	0.441	0.0944928	0.0944928
Rivera2002a	1	ES	90s						0.48			0.079		0						1	0		hh	1	0.48	0.48	0.079	0.079
Schena1997	1	IT	90s	1		2270	56831821	TheWorldBank2024	0.399424			0.084		0						1	0		hh	1	0.399424	0.399424	0.084	0.084
Simon2004b	1	FR	90s						1.75			0.28		0						1	0	reported prevalence from paper excluded due to uncertainties about calculation	hh	1	1.75	1.75	0.28	0.28
Simon2004c	1	FR	90s						1.41			0.26		1	30	68172977		11.4	37.4	1	0	reported prevalence from paper excluded due to uncertainties about calculation	hh	1	1.41	1.41	0.26	0.26	7.8	2.964	9.724	7.8	7.8	1.18495	0.45028	1.47723	1.18495	1.18495
Sipiczki2004	1	HU	90s	13		798	1271000	EuropeanCommission2020	0.482963		0.15	0.0724445		0						1	0		mh	1	0.482963	0.482963	0.0724445	0.0724445
Stankovic2013	1	RS	90s						0.16		0.14557	0.0232912		0						1	0	% IgAN calculated as n IgAN cases/n biopsies	mh	1	0.16	0.16	0.0232912	0.0232912
VanPaassen2004b	1	NL	90s	13	84	733	862486	CBS	0.653746			0.0749176		1	30	17811291		11.4	37.4	1	0	Time periods not consistent between tables and text, assumed table is correct	hh	1	0.653746	0.653746	0.0749176	0.0749176	2.24753	0.854061	2.80192	2.24753	2.24753	0.0892057	0.0338982	0.11121	0.0892057	0.0892057
Wirta2008a	1	FI	90s						2.54			0.48		1	30	5563970		11.4	37.4	1	0		hh	1	2.54	2.54	0.48	0.48	14.4	5.472	17.952	14.4	14.4	0.178541	0.0678458	0.222582	0.178541	0.178541
Wirta2008b	1	FI	90s						0.87			0.08		0						1	0		hh	1	0.87	0.87	0.08	0.08
Zink2019a	1	DE	90s						0.55			0.06		0						1	0		hh	1	0.55	0.55	0.06	0.06
Braun2011	1	DE	00s						0.655			0.172		0						1	0		hh	1	0.655	0.655	0.172	0.172
Brazdziute2015b	1	LT	00s	6	299	1391	3325000	Brazdziute2015	0.697243			0.149875		0						1	0	Population denominator as average of reported population in1994 and 2012	ml	1	0.697243	0.697243	0.149875	0.149875
Hanko2009c	1	UK	00s						0.708			0.179		0						1	0		hh	1	0.708	0.708	0.179	0.179
Horvatic2013	1	HR	00s	16	178	951	4.37108e+06	TheWorldBank2022	0.135979			0.0254514		0						1	0		mh	1	0.135979	0.135979	0.0254514	0.0254514
Maixnerova2015b	1	CZ	00s	1	123.95		10216605	TheWorldBank2024	0.582			0.121322		0						1	0	estimate for 2001. Number of IgAN cases calculated by multiplying% of IgAN cases among n primary GN in respective year	mh	1	0.582	0.582	0.121322	0.121322
McQuarrie2013	1	UK	00s	11	216		1480000	McQuarrie2013	0.942			0.132678		0						1	0	Population calculated as sum of estimates in Table 2	hh	1	0.942	0.942	0.132678	0.132678
Naumovic2009	1	RS	00s						0.1565			0.085		0						1	0	Biopsy rate as reported average of biopsy rate in 2002 and 2006	mh	1	0.1565	0.1565	0.085	0.085
Zaza2013	1	IT	00s	13		4378	5000000	Zaza2013	0.673538			0.122		1	30	58997201		11.4	37.4	1	0		hh	1	0.673538	0.673538	0.122	0.122	3.66	1.3908	4.5628	3.66	3.66	0.481176	0.182847	0.599867	0.481176	0.481176
Zink2019b	1	DE	00s						0.55			0.12		0						1	0		hh	1	0.55	0.55	0.12	0.12
Asgarali2021	1	FR	10s						1.32		0.16	0.2112		0						1	0	Not used for prevalence calculation as authors state it can't be extrapolated	hh	1	1.32	1.32	0.2112	0.2112
Brazdziute2015c	1	LT	10s	6	334	1643	2990000	Brazdziute2015	0.915831			0.186176		1	30	2857279		11.4	37.4	1	0		ml	1	0.915831	0.915831	0.186176	0.186176	5.58528	2.12241	6.96299	5.58528	5.58528	0.0355623	0.0135137	0.0443343	0.0355623	0.0355623
Brkovic2018	1	RS	10s	8	60		7186862	Brkovic2018	0.116			0.0104357		0						1	0	n IgAN cases calculated from table 3	mh	1	0.116	0.116	0.0104357	0.0104357
Covic2022	1	RO	10s						0.136		0.038	0.005168		1	30	19054548		11.4	37.4	1	0	Includes MesGN which is broader than IgAN, however, we found no Romanian publication reporting IgAN specifically	ml	1	0.136	0.136	0.005168	0.005168	0.15504	0.0589152	0.193283	0.15504	0.15504	0.00658316	0.0025016	0.008207	0.00658316	0.00658316
Laganovic2021	1	HR	10s	1	50	255	3370748	Eurostat2022	0.756509			0.148335		1	30	3850894		11.4	37.4	1	0		mh	1	0.756509	0.756509	0.148335	0.148335	4.45005	1.69102	5.54773	4.45005	4.45005	0.0381872	0.0145112	0.0476068	0.0381872	0.0381872
Laurens2022	1	BE	10s						1.293			0.225		1	30	11742796		11.4	37.4	1	0		hh	1	1.293	1.293	0.225	0.225	6.75	2.565	8.415	6.75	6.75	0.176631	0.0671198	0.2202	0.176631	0.176631
Maixnerova2015c	1	CZ	10s	1	125.027		10496088	TheWorldBank2024	0.616			0.119118		1	30	10827529		11.4	37.4	1	0	estimate for 2011. Number of IgAN cases calculated by multiplying% of IgAN cases among n primary GN in respective year	mh	1	0.616	0.616	0.119118	0.119118	3.57353	1.35794	4.455	3.57353	3.57353	0.0862221	0.0327644	0.10749	0.0862221	0.0862221
McQuarrie2023	1	UK	10s						1.171		0.131	0.153401		0						1	0		hh	1	1.171	1.171	0.153401	0.153401
Micallef2020	1	MT	10s	5	33	281	378708	Eurostat2022	1.48399			0.174277		1	30	542051		11.4	37.4	1	0		hh	1	1.48399	1.48399	0.174277	0.174277	5.2283	1.98675	6.51795	5.2283	5.2283	0.00631528	0.00239981	0.00787305	0.00631528	0.00631528
Molnar2021	1	HU	10s	15	322		3932556	Molnar2021	0.363			0.0545871		1	30	9599744		11.4	37.4	1	1		mh	1	0.363	0.363	0.0545871	0.0545871	1.63761	0.622292	2.04156	1.63761	1.63761	0.0350318	0.0133121	0.043673	0.0350318	0.0350318
Nanchen2020	1	CH	10s						0.459222			0.041		0						1	0	biopsy rate calculated as average of reported biopsy rates for each year	hh	1	0.459222	0.459222	0.041	0.041
Oygar2017	1	CY	10s						0.48			0.063		1	30	920701		11.4	37.4	1	0		hh	1	0.48	0.48	0.063	0.063	1.89	0.7182	2.3562	1.89	1.89	0.00387768	0.00147352	0.00483418	0.00387768	0.00387768
Perkowska-Ptasinska2017	1	PL	10s						0.4		0.2	0.08		1	30	36753736		11.4	37.4	1	0		mh	1	0.4	0.4	0.08	0.08	2.4	0.912	2.992	2.4	2.4	0.196564	0.0746944	0.24505	0.196564	0.196564
Peters2015	1	SE	10s	8		893	1830000	Peters2015	0.609973		0.143	0.0872261		0						1	0		hh	1	0.609973	0.609973	0.0872261	0.0872261
Riispere2012	1	EE	10s						0.81			0.14		1	30	1365884		11.4	37.4	1	0		mh	1	0.81	0.81	0.14	0.14	4.2	1.596	5.236	4.2	4.2	0.0127837	0.00485779	0.015937	0.0127837	0.0127837
Sarishvili2021	1	GE	10s	10	101	1089	3700000	Sarishvili2021	0.294324			0.0272973		0						1	1		ll	1	0.294324	0.294324	0.0272973	0.0272973
Zink2019c	1	DE	10s						0.74			0.19		1	30	84358845		11.4	37.4	1	0		hh	1	0.74	0.74	0.19	0.19	5.7	2.166	7.106	5.7	5.7	1.07151	0.407175	1.33582	1.07151	1.07151
Bootthroyd2022	1	UK												0						0	1		hh	0
Diebold2022	1	CH												0						0	1		hh	0
Hakroush2021	1	DE												0						0	1		hh	0
Heaf2021	1	DK										0.107		1	30	5932654		11.4	37.4	0	0		hh	0			0.107	0.107	3.21	1.2198	4.0018	3.21	3.21	0.0424371	0.0161261	0.0529049	0.0424371	0.0424371
NRRreport2022	1	NO												0						0	1	identified through greyliterature search	hh	0
Rehnberg2024	1	SE		5	534.85		8.27947e+06	TheWorldBank2024				0.129199		1	30	10521556		11.4	37.4	0	0	number of IgAN cases calculated by multiplying PPV with number of IgAN cases in registry. Populatin denominator estimated by calculating the average Swedish population over the study period minus the average Swedish pediatric population.	hh	0			0.129199	0.129199	3.87597	1.47287	4.83205	3.87597	3.87597	0.0908767	0.0345331	0.113293	0.0908767	0.0908767
Rivera2002b	1	ES										0.08		1	30	48085361		11.4	37.4	0	0		hh	0			0.08	0.08	2.4	0.912	2.992	2.4	2.4	0.257167	0.0977236	0.320602	0.257167	0.257167
SNR2021-2023	1	SE												0						0	1	identified through greyliterature search	hh	0
	1	AT							0.55			0.0933737	2	1	30	9104772		11.4	37.4	0	0		hh	0	0.616	0.55	0.104579	0.0933737	2.80121	1.06446	3.49218	3.13736	2.80121	0.0568338	0.0215969	0.0708528	0.0636539	0.0568338
	1	BG							0.136			0.0230888	2	1	30	6447710		11.4	37.4	0	0		ml	0	0.616	0.14625	0.104579	0.0248289	0.692663	0.263212	0.86352	3.13736	0.744868	0.00995221	0.00378184	0.0124071	0.0450777	0.0107023
	1	GR							0.673538			0.114347	2	1	30	10413982		11.4	37.4	0	0		hh	0	0.616	0.576769	0.104579	0.0979183	3.43041	1.30355	4.27657	3.13736	2.93755	0.0796076	0.0302509	0.0992441	0.0728069	0.0681701
	1	LV							0.697243			0.118371	2	1	30	1883008		11.4	37.4	0	0		ml	0	0.616	0.753622	0.104579	0.127943	3.55114	1.34943	4.42708	3.13736	3.83828	0.0149009	0.00566233	0.0185764	0.0131646	0.0161057
	1	LU							1.293			0.219513	2	1	30	660809		11.4	37.4	0	0		hh	0	0.616	1.293	0.104579	0.219513	6.58539	2.50245	8.20979	3.13736	6.58539	0.00969727	0.00368496	0.0120893	0.00461989	0.00969727
	1	PT							0.48			0.0814898	2	1	30	10467366		11.4	37.4	0	0		hh	0	0.616	0.48	0.104579	0.0814898	2.44469	0.928984	3.04772	3.13736	2.44469	0.0570235	0.0216689	0.0710893	0.0731801	0.0570235
	1	SK							0.461982			0.0784308	2	1	30	5428792		11.4	37.4	0	0		mh	0	0.616	0.461982	0.104579	0.0784308	2.35292	0.894111	2.93331	3.13736	2.35292	0.0284645	0.0108165	0.0354857	0.0379541	0.0284645
	1	SI							0.536481			0.0910786	2	1	30	2116972		11.4	37.4	0	0		hh	0	0.616	0.441194	0.104579	0.0749016	2.73236	1.0383	3.40634	3.13736	2.24705	0.0128898	0.00489811	0.0160692	0.0148003	0.0106003
	1	IE							0.708			0.120197	2	1	30	5271395		11.4	37.4	0	0		hh	0	0.616	0.708	0.104579	0.120197	3.60592	1.37025	4.49538	3.13736	3.60592	0.0423578	0.016096	0.0528061	0.0368537	0.0423578
Abdulmassih1990	0	FR															4						.	0
Ball2001	0	UK															7						.	0
Batinic2007	0	HR															4						.	0
Beitnaraite2007	0	LT															4						.	0
Berthoux1990	0	FR															4						.	0
Carpaccio2023	0	IT															39						.	0
Carvalho2006	0	PT															3					identified through greyliterature search	.	0
Coppo1998	0	IT															1						.	0
Covic2006	0	RO															1						.	0
Deleersnijder2023	0	BE															1	11.4	37.4				.	0
Fennelly2018	0	IE															7						.	0
Fidan2016	0	TR															7						.	0
Garnier2018	0	FR															7						.	0
Gesualdo2004	0	IT															5						.	0
Gul2022	0	TR															2						.	0
Gutierrez2018	0	ES															3						.	0
Haaskjold2022	0	NO															2						.	0
Halimi2021	0	FR															5						.	0
Heaf1999	0	DK															8						.	0
Jarrick2017	0	SE															1						.	0
Jarrick2019	0	SE															1						.	0
Jarrick2021	0	SE															1						.	0
Knoop2013	0	NO															2						.	0
Kolb2021	0	UK															5						.	0
Kurnatowska2012	0	PL															37						.	0
Lopez-Gomez2020	0	ES															3						.	0
Macron2022	0	FR															3						.	0
Maixnerova2021	0	CZ															9			0	0		.	0
McGrogan2011	0	global															6						.	0
McQuarrie2009	0	UK															12						.	0
Medjeral-Thomas2014	0	IE															9			0	0		.	0
Mesquita2011	0	BE															3						.	0
Moranne2008	0	FR															5						.	0
Nanchen2019	0	CH															1						.	0
O'Shaughnessy2018	0	global															3						.	0
Ozturk2014	0	TR															2						.	0
Perkowska-Ptasinska2015	0	PL															1						.	0
Pettersson1984	0	FI															7						.	0
Pettersson1997	0	SE															6						.	0
Polenakovic2003	0	MK															2						.	0
Rimoldi2023	0	IT															39						.	0
Rychlik2004	0	CZ															1						.	0
Santangelo2018	0	IT															3						.	0
Schena2018	0	global															6						.	0
Schlieper2015	0	DE															1						.	0
Sedaghat2017	0	DE															5						.	0
Sevillano2019	0	ES															7						.	0
Simon1987	0	FR															1						.	0
Simon1993	0	FR															1						.	0
Storrar2022	0	UK															2						.	0
Stratta1996	0	IT															1						.	0
Tiebosch1987	0	NL															1						.	0
Turkmen2020	0	TR															2						.	0
Vendemia2001	0	IT															17						.	0
Volovat2013	0	RO															18						.	0
vonBonsdorff1981	0	FI															7						.	0
Wong2023	0	UK															2						.	0
Wu2021	0	global															3						.	0
Yuste2016	0	ES															3						.	0
Zamora2023	0	ES															3						.	0

## Sheet: variable definitions
Variable	Definition	Type	Values
Biopsy_rate	annual biopsy rate per 10,000 population	Num	≥0
Biopsy_rate_sens3	annual biopsy rate per 10,000 population for sensitivity analysis 1. For those with no info, median biopsy rate of recent studies assumed (median of all biopsy rates after 2010)	Num	≥0
Biopsy_rate_sens4	annual biopsy rate per 10,000 population for sensitivity analysis 4: median of neighbor countries	Num	≥0
Biopsy_source	Source for biopsy rate if different from Reference for IgAN incidence	Char
Country	Study location	Char	see sheet "Country abbreviations"
Ddur_Sens1	Disease duration for sensitivity analysis 1	Num	11.4
Ddur_Sens2	Disease duration for sensitivity analysis 2	Num	37.4
Decade	Decade in which study period mid-point falls (only filled if included in linear regression)	Char
Denominator	demominator for IgAN incidence / biopsy rate calculation Note: only populated if needed for IgAN incidence or biopsy rate calculation.	Num	>0
Denominator_source	Source for denominator	Char
Derivation	derivation of IgAN incidence from biopsy rate for countries without IgAN-specific data	Num	1 = prevalence calculated based on reported biopsy rate for respective countries 2 = prevalence modeled based on assumed biopsy rate
Disease_duration	IgAN disease duration in years (Jarrick 2019)	Num	30
EUprev	EU prevalence estimate for main analysis (as reported or calculated)	Num	≥0
Euprev_sens1	EU prevalence estimate for sensitivity analysis 1: 11.4years disease duration	Num	≥0
Euprev_sens2	EU prevalence estimate for sensitivity analysis 2: 37.4years disease duration	Num	≥0
Euprev_sens3	EU prevalence estimate for sensitivity analysis 3: median of all biopsy rates after 2010	Num	≥0
Euprev_sens4	EU prevalence estimate for sensitivity analysis 4: median of neighbor countries	Num	≥0
HAQI	Healthcare Access and Quality Index category	Char	ll = low ml = medium-low mh = medium-high hh = high
IgAN_incidence	annual igan incidence per 10,000 population	Num	≥0
IgAN_incidence_sens3	annual igan incidence per 10,000 population for sensitivity analysis 3: 3: median of all biopsy rates after 2010	Num	≥0
IgAN_incidence_sens4	annual igan incidence per 10,000 population for sensitivity analysis 4: median of neighbor countries	Num	≥0
IgAN_prevalence	IgAN prevalence per 10,000 population	Num	≥0
IgAN_prevalence_sens1	IgAN prevalence per 10,000 population for sensitivity analysis 1: 11.4years disease duration	Num	≥0
IgAN_prevalence_sens2	IgAN prevalence per 10,000 population for sensitivity analysis 2: 37.4years disease duration	Num	≥0
IgAN_prevalence_sens3	IgAN prevalence per 10,000 population for sensitivity analysis 3: median of all biopsy rates after 2010	Num	≥0
IgAN_prevalence_sens4	IgAN prevalence per 10,000 population for sensitivity analysis 4: median of neighbor countries	Num	≥0
Inclusion	Is data source included in analysis?	Num	0 = No 1 = Yes
Input_covid	Were IgAN incidence and/or biopsy rate used as input for assessment of Covid-19 impact?	Num	0 / . = No 1 = Yes
Input_prevalence	Was IgAN incidence used as input for prevalence calculation?	Num	0 / . = No 1 = Yes
Input_regression	Were IgAN incidence and biopsy rate used as input for linear regression?	Num	0 / . = No 1 = Yes
n_biopsies	number of biopsied patients. Note: Only filled if biopsy rate was not directly reported but calculated from available information	Num	≥0
n_IgAN	number of IgAN cases. Note: Only filled if IgAN incidence was not directly reported but calculated from available information.	Num	≥0
n_years	number of years in study period Note: Only filled if needed for IgAN incidence or biopsy rate calculation.	Num	>0
Percent_IgAN	Proportion of IgAN cases among biopsied cases. Note: Only filled if IgAN incidence was not directly reported but calculated from available information.	Num	≥0
Population	Population of country Note: Only filled when data used for prevalence calculation.	Num	>0
Prevalence_weighted	Individual IgAN prevalence estimates weighted by population size of individual countries	Num	≥0
Prevalence_weighted_sens1	Individual IgAN prevalence estimates for sensitivity analysis 1 (11.4years disease duration) weighted by population size of individual countries	Num	≥0
Prevalence_weighted_sens2	Individual IgAN prevalence estimates for sensitivity analysis 2 (37.4years disease duration) weighted by population size of individual countries	Num	≥0
Prevalence_weighted_sens3	Individual IgAN prevalence estimates for sensitivity analysis 3 (median of all biopsy rates after 2010) weighted by population size of individual countries	Num	≥0
Prevalence_weighted_sens4	Individual IgAN prevalence estimates for sensitivity analysis 4 (median of neighbor countries) weighted by population size of individual countries	Num	≥0
Reason_exclusion	Reason(s) for not including study into analysis Note: if several reasons apply, numbers are not separated	Num	1 = More recent/applicable data from same source population available 2 = not EU and not enough data to use in linear regression 3 = unclear denominator 4 = Article not in English 5 = more recent/applicable data available and not enough info to use in linear regression 6 = no original data 7 = subgroup only (e.g. pediatrics, elderly, transplant patients) 8 = different disease definition 9 = uncle…
Reference	Reference for IgAN incidence Note: letters (a, b, c, ...) might be added after the reference in case of inclusion of estimates from several time points from that publication to be able to use it as individual identifiers for each data point.	Char
Regression	Is the data used for the linear regression of biopsy rate and IgAN incidence?	Num	0 = No 1 = Yes

## Sheet: country abbreviations
Abbreviation	Country
AT	Austria
AM	Armenia
AZ	Azerbaijan
BG	Bulgaria
BE	Belgium
CH	Switzerland
CY	Cyprus
CZ	Czech Republic
DE	Germany
DK	Denmark
EE	Estonia
ES	Spain
FI	Finland
FR	France
GE	Georgia
GR	Greece
HR	Croatia
HU	Hungary
IE	Ireland
IT	Italy
KZ	Kazakhstan
LT	Lithuania
LU	Luxembourg
LV	Latvia
MK	North Macedonia
MT	Malta
NL	Netherlands
PL	Poland
PT	Portugal
RO	Romania
RS	Serbia
SE	Sweden
SK	Slovakia
SI	Slovenia
UK	United Kingdom
